# Supplementary material for: MTA-Cooperative PRMT5 Inhibitors: Mechanism Switching Through Structure-Based Design
Source: J Med Chem. 2025 Feb 7;68(4):4217–36. doi: 10.1021/acs.jmedchem.4c01998 (PMC11874000; doi:10.1021/acs.jmedchem.4c01998)
Supplement: Supplementary file 2 — jm4c01998_si_002.csv [file jm4c01998_si_002.csv]

Compound number	SMILES	PRMT5 biochemical IC50 + MTA, μM	PRMT5 biochemical IC50 + SAM, μM	SDMA IC50 HAP1, MTAP null, μM	MTAP-null SDMA IC50 Selectivity vs WT	SDMA IC90 HAP1, MTAP null, μM	MTAP-null SDMA IC 90 Selectivity vs WT	Viability GI50, MTAP null, μM	Viability Selectivity
1	O[C@@H](CNC(=O)c1ccnc(NC2CCC2)c1)CN1CCc2ccccc2C1	3	0.03
2	O[C@@H](CNC(=O)c1ccnc(NC2CCC2)c1)CN1CCc2cc(O)ccc2C1	4	0.03
3	COc1ccc2CN(C[C@@H](O)CNC(=O)c3ccnc(NC4CCC4)c3)CCc2c1	0.6	0.03
4	Nc1ccc2CN(C[C@@H](O)CNC(=O)c3ccnc(NC4CCC4)c3)CCc2c1	> 19	0.04
5	CNc1ccc2CN(C[C@@H](O)CNC(=O)c3ccnc(NC4CCC4)c3)CCc2c1	13	0.15
6	O[C@@H](CNC(=O)c1ccnc(NC2CCC2)c1)CN1CCc2cc(ccc2C1)C#N	4	0.5
7	O[C@@H](CNC(=O)c1ccnc(NC2CCC2)c1)CN1CCc2cc(ccc2C1)C(O)=O	> 19	> 95
8	NC(=O)c1ccc2CN(C[C@@H](O)CNC(=O)c3ccnc(NC4CCC4)c3)CCc2c1	> 19	47
9	CNC(=O)c1ccc2CN(C[C@@H](O)CNC(=O)c3ccnc(NC4CCC4)c3)CCc2c1	> 19	> 95
10	CC(=O)Nc1ccc2CN(C[C@@H](O)CNC(=O)c3ccnc(NC4CCC4)c3)CCc2c1	> 19	66
11	O[C@@H](CNC(=O)c1ccnc(NC2CCC2)c1)CN1CCc2cc(CC(O)=O)ccc2C1	> 19	13
12	O[C@@H](CNC(=O)c1ccnc(NC2CCC2)c1)CN1CCc2cc(ccc2C1)C1CCCO1	> 19	>95
13	CCOc1ccc2CN(C[C@@H](O)CNC(=O)c3ccnc(NC4CCC4)c3)CCc2c1	4	15
14	O[C@@H](CNC(=O)c1ccnc(NC2CCC2)c1)CN1CCc2cc(OC3COC3)ccc2C1	0.8	5
15	NC(=O)COc1ccc2CN(C[C@@H](O)CNC(=O)c3ccnc(NC4CCC4)c3)CCc2c1	> 19	20
16	O[C@@H](CNC(=O)c1ccnc(NC2CCC2)c1)CN1CCc2cc(OCC3COC3)ccc2C1	1.4	18
17	O[C@@H](CNC(=O)c1ccnc(NC2CCC2)c1)CN1CCc2cc(OC3CCOC3)ccc2C1	0.7	9
18	NC(=O)CCOc1ccc2CN(C[C@@H](O)CNC(=O)c3ccnc(NC4CCC4)c3)CCc2c1	1.3	3
19	O[C@@H](CNC(=O)c1ccnc(NC2CCC2)c1)CN1CCc2cc(OCc3ccccn3)ccc2C1	> 19	5
20	O[C@@H](CNC(=O)c1ccnc(NC2CCC2)c1)CN1CCc2cc(OCc3cccnc3)ccc2C1	> 19	32
21	O[C@@H](CNC(=O)c1ccnc(NC2CCC2)c1)CN1CCc2cc(OCc3ccncc3)ccc2C1	4	15
22	O[C@@H](CNC(=O)c1ccnc(NC2CCC2)c1)CN1CCc2cc(OCc3ccncn3)ccc2C1	> 19	5
23	O[C@H](CNC(=O)c1ccnc(NC2CCC2)c1)CN1CCc2cc(OCc3ncccn3)ccc2C1	> 19	5
24	Cn1nccc1COc1ccc2CN(C[C@@H](O)CNC(=O)c3ccnc(NC4CCC4)c3)CCc2c1	0.04	1.6
25	Cn1cc(COc2ccc3CN(C[C@@H](O)CNC(=O)c4ccnc(NC5CCC5)c4)CCc3c2)cn1	> 19	12
26	Cn1ccnc1COc1ccc2CN(C[C@@H](O)CNC(=O)c3ccnc(NC4CCC4)c3)CCc2c1	> 19	1.2
27	Cc1ocnc1COc1ccc2CN(C[C@@H](O)CNC(=O)c3ccnc(NC4CCC4)c3)CCc2c1	> 19	1.3
28	Cn1cncc1COc1ccc2CN(C[C@@H](O)CNC(=O)c3ccnc(NC4CCC4)c3)CCc2c1	7	10
29	Cn1ccc(COc2ccc3CN(C[C@@H](O)CNC(=O)c4ccnc(NC5CCC5)c4)CCc3c2)n1	18	2.3
30	O[C@@H](CNC(=O)c1ccnc(NC2CCC2)c1)CN1CCc2cc(OCc3c[nH]cn3)ccc2C1	0.5	1.5
31	O[C@@H](CNC(=O)c1ccnc(NC2CCC2)c1)CN1CCc2cc(OCc3ccon3)ccc2C1	19	22
32	O[C@@H](CNC(=O)c1ccnc(NC2CCC2)c1)CN1CCc2cc(OCc3cocn3)ccc2C1	12	4
33	O[C@@H](CNC(=O)c1ccnc(NC2CCC2)c1)CN1CCc2cc(OCc3cc[nH]n3)ccc2C1	0.3	4
34	CCn1nccc1COc1ccc2CN(C[C@@H](O)CNC(=O)c3ccnc(NC4CCC4)c3)CCc2c1	0.73	6
35	CC(C)n1nccc1COc1ccc2CN(C[C@@H](O)CNC(=O)c3ccnc(NC4CCC4)c3)CCc2c1	> 19	28
36	Cc1cc(COc2ccc3CN(C[C@@H](O)CNC(=O)c4ccnc(NC5CCC5)c4)CCc3c2)n(C)n1	> 19	34
37	Cc1cnn(C)c1COc1ccc2CN(C[C@@H](O)CNC(=O)c3ccnc(NC4CCC4)c3)CCc2c1	> 19	38
38	CC(Oc1ccc2CN(C[C@@H](O)CNC(=O)c3ccnc(NC4CCC4)c3)CCc2c1)c1ccnn1C	> 19	19
39	Cc1ncoc1COc1ccc2CN(C[C@@H](O)CNC(=O)c3ccnc(NC4CCC4)c3)CCc2c1	0.03	0.7
40	O[C@@H](CNC(=O)c1ccnc(NC2CCC2)c1)CN1CCc2cc(OCc3cnco3)ccc2C1	0.08	2
41	O[C@@H](CNC(=O)c1ccnc(NC2CCC2)c1)CN1CCc2cc(OCc3cn[nH]c3)ccc2C1	0.13	2
42	Cc1nocc1COc1ccc2CN(C[C@@H](O)CNC(=O)c3ccnc(NC4CCC4)c3)CCc2c1	0.07	2
43	Cc1ocnc1COc1ccc2CN(C[C@@H](O)CNC(=O)c3ccnc(NC4CCC4)c3)CCc2c1	> 19	2
44	O[C@@H](CNC(=O)c1ccnc(NC2CCC2)c1)CN1CCc2cc(OCC3CCOC3)ccc2C1	> 19	19
45a	Cn1nccc1COc1ccc2CN(CCc2c1)[C@@H]1CCN(C[C@H]1O)C(=O)c1ccnc(NC2CCC2)c1	2	17
45b	Cn1nccc1COc1ccc2CN(CCc2c1)[C@H]1CCN(C[C@@H]1O)C(=O)c1ccnc(NC2CCC2)c1	> 19	> 95
46a	Cn1nccc1Cc1ccc2CN(CCc2c1)[C@@H]1CCN(C[C@H]1O)C(=O)c1ccnc(NC2CCC2)c1	0.2	6
46b	Cn1nccc1Cc1ccc2CN(CCc2c1)[C@H]1CCN(C[C@@H]1O)C(=O)c1ccnc(NC2CCC2)c1	> 19	> 95
47	O[C@H](CNC(=O)c1ccnc(NC2CCC2)c1)[C@@H]1Cc2ccccc2CN1	6	0.03	0.03	1.6X
48	Cn1nccc1COc1ccc2C[C@H](NCc2c1)[C@H](O)CNC(=O)c1ccnc(NC2CCC2)c1	0.01	0.3	2	>5X
49	Cc1ncoc1COc1ccc2C[C@H](NCc2c1)[C@H](O)CNC(=O)c1ccnc(NC2CCC2)c1	0.004	0.05	0.5	>20X
50	O[C@H](CNC(=O)c1ccnc(NC2CCC2)c1)[C@@H]1Cc2ccc(OCc3cnco3)cc2CN1	0.005	0.3	3	>3X
51	CC1CCN(CC1)c1nc(NC2CN(C2)C(C)=O)cc(n1)C(=O)NC[C@@H](O)[C@@H]1Cc2ccc(OCc3ocnc3C)cc2CN1			0.03	52X	0.7	>14X	0.3	25X
52	COCCN(C)c1nc(NC2CC3(CCC3)C2)cc(n1)C(=O)NC[C@@H](O)[C@@H]1Cc2ccc(OCc3ocnc3C)cc2CN1			0.05	47X	0.9	>11X	0.3	5X
53	CC(=O)N1CC(C1)Nc1cc(nc(n1)N1CCCCC1)C(=O)NC[C@@H](O)[C@@H]1Cc2ccc(OCc3ocnc3C)cc2CN1			0.1	39X	3	>4X	3.3	>6X
54	CC(=O)N1CC2(CC(C2)Nc2cc(nc(n2)N2CCCCC2)C(=O)NC[C@@H](O)[C@@H]2Cc3ccc(OCc4ocnc4C)cc3CN2)C1			0.01	30X	0.2	24X	0.1	5X
